# Supplementary material for: Electron Correlation or Basis Set Quality: How to Obtain Converged and Accurate NMR Shieldings for the Third-Row Elements?
Source: Molecules. 2022 Nov 25;27(23):8230. doi: 10.3390/molecules27238230 (PMC9737175; doi:10.3390/molecules27238230)
Supplement: Supplementary file 1 [file molecules-27-08230-s001.zip]

Archive with 1 entries (1 files):
- molecules-2040830-supplementary.pdf
